# Supplementary material for: chewBBACA 3: lowering the barrier for scalable and detailed whole- and core-genome multilocus sequence typing
Source: Genome Med. 2026 Mar 24;18:51. doi: 10.1186/s13073-026-01625-x (PMC13134279; doi:10.1186/s13073-026-01625-x)
Supplement: Supplementary file 2 — Additional file 2. This additional file includes the supplementary tables (Tables S1 to S13). Table S1. Runtime (in minutes, min) and peak memory usage (in megabytes, MB) values for the creation of the schema seeds with chewBBACA 2 and chewBBACA 3 based on the complete genomes for each species. Table S2. Number of loci in the schema seeds, number of loci shared between schema seeds based on the BSR, minimizers, and both, and percentage of loci in schema seeds created by chewBBACA 2 that are shared with the schema seeds created by chewBBACA 3. Table S3. Runtime (in minutes, min) and peak memory usage (in megabytes, MB) for the adaptation of the schemas downloaded from cgMLST.org with chewBBACA 2 and chewBBACA 3. Table S4. Number of loci in the schemas download from cgMLST.org, number of loci in the adapted schemas, and number of loci whose diversity is not completly captured by the selected representative alleles. Table S5. Number of loci in the wgMLST and cgMLST schemas, and number of alleles in the cgMLST schemas after performing allele calling with each tool with the complete genomes. Table S6. Mean runtime values in minutes for the allele calling of each species’ datasets with chewBBACA 3, chewBBACA 2 and pyMLST. Table S7. Mean values for the total number of coding sequences (CDSs), distinct number of CDSs, and percentage of total CDSs that are distinct for each species’ datasets. Table S6. Mean peak memory usage values in megabytes for the allele calling of each species’ datasets with chewBBACA 3, chewBBACA 2 and pyMLST. Table S9. Mean runtime values in minutes for the allele calling of each species’ datasets with chewBBACA 3’s four execution modes. Table S10. Mean peak memory usage values in megabytes for the allele calling of each species’ datasets with chewBBACA 3’s four execution modes. Table S11. Number of loci in each species’ cgMLST schemas, number of core and accessory loci determined based on each tool’s results and number of core and accessory loci det [file 13073_2026_1625_MOESM2_ESM.xlsx]

## Sheet: Table S1
Table S1. Runtime (in minutes, min) and peak memory usage (in megabytes, MB) values for the creation of the schema seeds with chewBBACA 2 and chewBBACA 3 based on the complete genomes for each species.
	Runtime (min)		Peak memory usage (MB)
Species	chewBBACA 2	chewBBACA 3	chewBBACA 2	chewBBACA 3
S. pyogenes	45.31	1.78	441.63	613.68
L. monocytogenes	131.32	2.42	652.37	584.61
S. enterica	1016.86	18.41	1096.95	1026.95

## Sheet: Table S2
Table S2. Number of loci in the schema seeds, number of loci shared between schema seeds based on the BSR, minimizers, and both, and percentage of loci in schema seeds created by chewBBACA 2 that are shared with the schema seeds created by chewBBACA 3.
	Number of loci		Shared loci
Species	chewBBACA 2	chewBBACA 3	BSR	Minimizers	BSR U Minimizers	Shared loci (%)
S. pyogenes	3365	3688	3342	3040	3343	90.6453
L. monocytogenes	5411	5760	5374	4416	5375	93.316
S. enterica	21086	23373	20812	19041	20814	89.0515

## Sheet: Table S3
Table S3. Runtime (in minutes, min) and peak memory usage (in megabytes, MB) for the adaptation of the schemas downloaded from cgMLST.org with chewBBACA 2 and chewBBACA 3.
	Runtime (min)		Memory (MB)
Species	chewBBACA 2	chewBBACA 3	chewBBACA 2	chewBBACA 3
S. pyogenes	630.94	0.47	91.39	128.58
L. monocytogenes	6218.59	2.07	92.05	143.55
S. enterica	17429	4.51	93.44	147.23

## Sheet: Table S4
Table S4. Number of loci in the schemas download from cgMLST.org, number of loci in the adapted schemas, and number of loci whose diversity is not completly captured by the selected representative alleles.
		Adapted loci		Loci not totally covered by selected representative alleles
Species	Number of loci in original schema (cgMLST.org)	chewBBACA 2	chewBBACA 3	chewBBACA 2	chewBBACA 3
S. pyogenes	1095	1095	1095	1	0
L. monocytogenes	1701	1701	1701	15	0
S. enterica	3002	2999	2999	64	0

## Sheet: Table S5
Table S5. Number of loci in the wgMLST and cgMLST schemas, and number of alleles in the cgMLST schemas after performing allele calling with each tool with the complete genomes.
	Number of loci		Number of alleles in cgMLST
Species	wgMLST	cgMLST	chewBBACA 3	chewBBACA 2	pyMLST
S. pyogenes	3688	1345	71092	71092	60292
L. monocytogenes	5760	2449	87376	87376	52477
S. enterica	23373	3192	341247	341247	251502

## Sheet: Table S6
Table S6. Mean runtime values in minutes for the allele calling of each species' datasets with chewBBACA 3, chewBBACA 2 and pyMLST.
	S. pyogenes			L. monocytogenes			S. enterica
Dataset size	chewBBACA 3	chewBBACA 2	pyMLST	chewBBACA 3	chewBBACA 2	pyMLST	chewBBACA 3	chewBBACA 2	pyMLST
1	0.100533	0.192667	0.1688	0.159867	0.374567	0.202633	0.285567	0.5679	0.506467
2	0.1199	0.227367	0.3189	0.196033	0.475067	0.418133	0.326867	0.618867	1.23013
4	0.143833	0.2744	0.609867	0.260967	0.6163	0.839133	0.5029	1.31503	2.10847
8	0.216367	0.478133	1.23943	0.3646	0.936767	1.72073	0.803733	2.14377	3.9014
16	0.257933	0.653333	2.45793	0.5572	1.7766	3.5094	1.06607	3.2761	7.20997
32	0.4004	1.30147	4.92747	0.725867	2.7736	6.89147	1.5843	5.32003	14.1798
64	0.590533	2.37353	9.8608	1.03153	4.75323	13.7349	2.60223	11.1705	28.4707
128	0.8722	4.6803	20.1274	1.63577	9.9638	27.3897	3.8775	20.3426	56.0327
256	1.37763	8.51773	41.0512	2.59197	19.6862	54.7412	6.15917	41.0063	111.638
512	2.20483	16.3572	82.0878	4.1834	36.1356	109.258	9.72503	77.0475	222.02
1024	3.71393	29.1138	163.954	7.1764	69.5805	218.926	16.5085	146.312	445.608
2048	6.6725	52.2524	329.266	12.967	134.029	439.269	29.373	276.281	891.288
4096	12.7728	94.8057	663.529	25.2908	255.429	879.073	56.686	527.09	1786.59
8192	26.2569	175.869	1339.27	54.4495	501.127	1762.43	109.521	1463.99	3578.79
16384	60.629	342.764	2680.91	115.651	2347.44	3531.93	216.804	4227.74	7171.94

## Sheet: Table S7
Table S7. Mean values for the total number of coding sequences (CDSs), distinct number of CDSs, and percentage of total CDSs that are distinct for each species' datasets.
	S. pyogenes			L. monocytogenes			S. enterica
Dataset size	Total CDSs	Distinct CDSs	Distinct CDSs (%)	Total CDSs	Distinct CDSs	Distinct CDSs (%)	Total CDSs	Distinct CDSs	Distinct CDSs (%)
1	1684.8	1683.8	99.94	2966.2	2900.4	97.79	4651.8	4593.8	98.8
2	3487.8	3332.8	95.57	6037.8	5381.4	89.18	9141	8745.2	95.66
4	6909.8	5667.4	82.15	12211.2	9292.4	76.09	18188.8	15520.6	85.37
8	13915.6	10406.8	74.85	24325	15508.8	63.76	36792.2	28367.2	77.15
16	27815.4	14623.2	52.55	48774.6	22782	46.71	73943.6	45437.8	61.52
32	55772.8	22583	40.51	97534.4	32150.6	32.96	147211	74236.6	50.44
64	111138	37902.4	34.1	194416	42912.2	22.07	295222	121113	41.03
128	221803	51898.4	23.4	388199	63592.6	16.39	589450	183785	31.18
256	443840	75020	16.9	778823	91800.6	11.79	1.17948e+06	269535	22.85
512	890029	106782	12	1.55617e+06	127844	8.22	2.35731e+06	383924	16.29
1024	1.77799e+06	146328	8.23	3.10981e+06	188643	6.07	4.7078e+06	540833	11.49
2048	3.55744e+06	197894	5.56	6.22205e+06	280055	4.5	9.42854e+06	759312	8.05
4096	7113644	261355	3.67	12447727	404022	3.25	1.88534e+07	1.06865e+06	5.67
8192	1.42266e+07	339833	2.39	2.48914e+07	585723	2.35	37705899	1.5292e+06	4.06
16394	28451923	430352	1.51	49787476	861124	1.73	75417045	2118041	2.81

## Sheet: Table S8
Table S6. Mean peak memory usage values in megabytes for the allele calling of each species' datasets with chewBBACA 3, chewBBACA 2 and pyMLST.
	S. pyogenes			L. monocytogenes			S. enterica
Dataset size	chewBBACA 3	chewBBACA 2	pyMLST	chewBBACA 3	chewBBACA 2	pyMLST	chewBBACA 3	chewBBACA 2	pyMLST
1	245.595	74.7992	80.4578	300.351	76.8469	84.2273	383.88	78.4992	88.3328
2	285.554	75.2328	80.3461	331.484	78.7188	84.7914	451.374	80.1492	88.2953
4	348.745	76.7242	80.7211	459.234	81.3508	84.6773	617.492	85.0156	89.7617
8	444.45	79.8766	81.5516	616.802	88.082	85.732	784.725	91.3898	89.9953
16	463.579	89.357	81.957	629.873	101.951	86.0594	871.547	107.731	93.2648
32	466.223	105.747	84.2195	672.212	120.746	87.4453	915.02	142.705	95.9062
64	564.502	142.059	84.4867	736.913	157.541	91.8164	1029.75	197.616	96.5594
128	649.792	163.509	86.1437	794.647	209.102	93.0422	1134.74	250.345	101.992
256	700.474	237.88	86.4117	830.566	325.062	93.2461	1290.67	422.444	104.912
512	789.295	380.455	86.3797	888.288	567.434	94.2078	1424.32	737.529	104.923
1024	865.612	691.729	86.7422	974.111	1073.47	93.9813	1609.24	1424.54	105.255
2048	970.07	1301.39	86.7672	1084.84	2069.3	94.2773	1948.72	2767.81	105.944
4096	1076.68	2517.72	87.0062	1300.98	4000.32	94.5219	2327.89	5376.79	105.416
8192	1237.61	4931.3	86.9836	1575.37	7913.11	94.5125	3108.47	10671.7	105.977
16384	1538.04	9792.28	87.3867	2287.09	15749.6	94.2031	4235.34	21251.7	106.148

## Sheet: Table S9
Table S9. Mean runtime values in minutes for the allele calling of each species' datasets with chewBBACA 3's four execution modes.
	S. pyogenes				L. monocytogenes				S. enterica
Dataset size	Mode 1	Mode 2	Mode 3	Mode 4	Mode 1	Mode 2	Mode 3	Mode 4	Mode 1	Mode 2	Mode 3	Mode 4
1	0.0424333	0.0509667	0.0830333	0.0960667	0.0662333	0.0754333	0.132333	0.159067	0.129133	0.144933	0.213767	0.2838
2	0.0439333	0.0562333	0.100033	0.1209	0.0665	0.0814333	0.153133	0.1983	0.1283	0.149567	0.219633	0.3259
4	0.0478	0.0625333	0.117167	0.143067	0.0741333	0.0914	0.1931	0.264433	0.139367	0.1919	0.3345	0.505133
8	0.0599	0.0814667	0.173267	0.216067	0.0923667	0.1188	0.258333	0.3707	0.1737	0.244933	0.518867	0.822333
16	0.0785	0.0995	0.202733	0.257833	0.122967	0.164767	0.393667	0.5604	0.2315	0.333467	0.6242	1.07193
32	0.1165	0.159167	0.333467	0.419333	0.1849	0.2393	0.49	0.737433	0.4161	0.472567	0.872533	1.57653
64	0.188433	0.245267	0.4702	0.608	0.305867	0.3813	0.714433	1.03323	0.6455	0.836567	1.42267	2.5969
128	0.3209	0.406867	0.708833	0.875533	0.557967	0.687367	1.1289	1.64663	1.04937	1.31333	2.00737	3.8785
256	0.6337	0.743233	1.08307	1.34677	1.0765	1.2544	1.78327	2.57943	2.10437	2.48297	3.3444	6.11287
512	1.19193	1.3544	1.8113	2.206	2.0273	2.2636	2.9332	4.1682	3.86977	4.51817	5.5357	9.74333
1024	2.33143	2.63347	3.21307	3.79397	4.18277	4.603	5.44533	7.21813	7.66533	8.6179	9.9938	16.4342
2048	4.69947	5.12497	5.85893	6.68863	8.45353	9.13397	10.3221	12.9826	16.2103	17.8892	19.7084	29.3993
4096	9.8447	10.5151	11.5491	12.7712	18.4113	19.703	21.3863	25.4366	36.9661	39.5304	41.9404	56.2494
8192	22.1398	23.3212	24.8133	26.6921	43.4962	45.8245	48.5553	54.7093	78.6635	81.8959	86.3859	109.487
16384	54.2098	56.2523	58.6382	61.1955	98.388	101.027	105.276	115.835	172.904	175.636	182.548	220.603

## Sheet: Table S10
Table S10. Mean peak memory usage values in megabytes for the allele calling of each species' datasets with chewBBACA 3's four execution modes.
	S. pyogenes				L. monocytogenes				S. enterica
Dataset size	Mode 1	Mode 2	Mode 3	Mode 4	Mode 1	Mode 2	Mode 3	Mode 4	Mode 1	Mode 2	Mode 3	Mode 4
1	207.171	236.029	243.209	245.415	241.32	278.326	291.991	300.584	334.898	356.938	376.048	373.741
2	247.255	274.514	285.884	285.581	310.947	316.36	357.777	335.501	428.298	431.116	436.295	448.074
4	326.657	347.681	348.491	352.615	452.293	452.317	466.072	459.629	617.168	614.392	614.293	635.109
8	422.72	441.802	444.698	449.01	608.202	611.587	623.934	627.72	786.502	782.666	778.617	786.115
16	445.847	464.161	467.188	467.805	621.308	620.098	625.419	632.112	871.494	867.791	871.27	864.632
32	468.184	467.028	466.795	466.773	672.058	671.524	672.82	671.887	912.874	918.685	912.172	914.319
64	564.734	564.279	562.361	565.82	736.787	738.388	737.348	737.715	1018.99	1013.5	1029.77	1027.37
128	649.721	648.257	655.038	651.976	794.473	795.346	794.252	795.163	1151.16	1178.55	1150.94	1158.56
256	706.425	704.899	700.72	706.406	831.127	831.472	835.845	837	1251.01	1277.62	1261.15	1281.28
512	787.969	801.639	792.562	789.063	882.617	882.87	889.194	888.897	1436.54	1392.31	1383.53	1428.23
1024	866.241	866.875	868.71	866.866	969.941	982.684	969.362	976.032	1583.51	1628.72	1619.12	1620.02
2048	970.484	970.212	970.397	970.102	1085.65	1059.37	1071.66	1077.11	1969.12	1915.98	1950.73	1945.92
4096	1077.02	1076.55	1076.57	1076.98	1252.17	1274.26	1283.17	1316.99	2258.61	2163.53	2170.38	2251.5
8192	1236.29	1244.03	1242.92	1246.09	1455.23	1473.02	1538.64	1608.01	2962.67	3009.1	3110.93	3100.9
16384	1537.65	1536.51	1538.26	1540	2110.77	2096.86	2249.09	2232.05	3958.66	3963.51	4222.44	4232.04

[truncated: 3 more sheets: Table S11, Table S12, Table S13]
